# Supplementary material for: Wnt pathway-related three-mRNA clinical outcome signature in bladder urothelial carcinoma: computational biology and experimental analyses
Source: J Transl Med. 2021 Sep 27;19:409. doi: 10.1186/s12967-021-03061-4 (PMC8477531; doi:10.1186/s12967-021-03061-4)
Supplement: Supplementary file 1 — Additional file 1. Table S1. The list of WNT pathway genes name in KEGG. [file 12967_2021_3061_MOESM1_ESM.xls]

KEGG_WNT_SIGNALING_PATHWAY
JUN
LRP5
LRP6
PPP3R2
SFRP2
SFRP1
PPP3CC
VANGL1
PPP3R1
FZD1
FZD4
APC2
FZD6
FZD7
SENP2
FZD8
LEF1
CREBBP
FZD9
PRICKLE1
CTBP2
ROCK1
CTBP1
WNT9B
WNT9A
CTNNBIP1
DAAM2
TBL1XR1
MMP7
CER1
MAP3K7
VANGL2
WNT2B
WNT11
WNT10B
DKK2
LOC728622
CHP2
AXIN1
AXIN2
DKK4
NFAT5
MYC
SOX17
CSNK2A1
CSNK2A2
NFATC4
CSNK1A1
NFATC3
CSNK1E
BTRC
PRKX
SKP1
FBXW11
RBX1
CSNK2B
SIAH1
TBL1Y
WNT5B
CCND1
CAMK2A
NLK
CAMK2B
CAMK2D
CAMK2G
PRKACA
APC
PRKACB
PRKACG
WNT16
DAAM1
CHD8
FRAT1
CACYBP
CCND2
NFATC2
NFATC1
CCND3
PLCB2
PLCB1
CSNK1A1L
PRKCB
PLCB3
PRKCA
PLCB4
WIF1
PRICKLE2
PORCN
RHOA
FRAT2
PRKCG
MAPK9
MAPK10
WNT3A
DVL3
RAC2
DVL2
RAC3
FZD3
DKK1
CXXC4
DVL1
FOSL1
CUL1
WNT10A
WNT4
SMAD3
TCF7
SMAD4
RAC1
TCF7L2
SMAD2
WNT1
MAPK8
EP300
WNT7A
GSK3B
WNT7B
PSEN1
WNT8A
WNT8B
WNT2
WNT3
WNT5A
WNT6
CTNNB1
PPP2CB
PPP2CA
PPP2R1A
TBL1X
PPP2R1B
ROCK2
NKD1
FZD10
FZD5
NKD2
TCF7L1
RUVBL1
PPARD
PPP3CB
TP53
PPP3CA
PPP2R5A
PPP2R5E
PPP2R5D
PPP2R5C
PPP2R5B
FZD2
SFRP5
SFRP4
CHP
